# Supplementary material for: Fast and exact gap-affine partial order alignment with POASTA
Source: Bioinformatics. 2025 Jan 3;41(1):btae757. doi: 10.1093/bioinformatics/btae757 (PMC11755094; doi:10.1093/bioinformatics/btae757)
Supplement: btae757_Supplementary_Data [file btae757_supplementary_data.zip]

Archive with 2 entries (2 files):
- 034a0_Poasta_paper_OUP_Supplemental__Revision.pdf
- fdb6a_POASTA Supplemental Table 1.xlsx
